# Supplementary material for: Neuroanatomical location of brain metastases from solid tumours based on pathology: An analysis of 511 patients with a comparison to the provided clinical history
Source: PLoS One. 2023 Nov 9;18(11):e0294154. doi: 10.1371/journal.pone.0294154 (PMC10635465; doi:10.1371/journal.pone.0294154)
Supplement: S1 File — (ODS) [file pone.0294154.s001.ods]

## Sheet: Sheet1
	clin_hx	primary_site	frontal	parietal	temporal	occipital	cerebellum	other_loc	anon_id
1	0	LUNG	1	0	0	0	0	0	92675399628
2	1	MELANOMA	1	0	0	0	0	0	140136147402
3	1	LUNG	0	0	0	1	0	0	958681758118
4	0	LUNG	0	1	0	0	0	0	5739361496999
5	1	LUNG	0	0	1	0	0	0	6565234105536
6	0	LUNG	1	0	0	0	0	0	14788624166940
7	1	LUNG	0	0	0	0	1	0	16864773954392
8	2	MELANOMA	1	0	0	0	0	0	17062395395491
9	1	BREAST	1	1	0	0	0	1	17406140237111
10	0	CRC	0	0	0	0	1	0	18696356850047
11	1	LUNG	0	0	0	0	1	1	19205599169431
12	0	MELANOMA	0	0	0	1	0	0	23638793906244
13	0	BREAST	0	0	0	0	1	0	26502741301918
14	2	LUNG	1	0	0	0	0	0	35268974070710
15	1	BREAST	1	0	0	0	0	0	35968932121569
16	0	MELANOMA	0	0	0	1	0	0	37288314124254
17	0	BREAST	0	0	0	0	1	0	37696072212953
18	1	BREAST	0	0	1	0	0	0	40242747457186
19	0	MELANOMA	0	0	0	1	0	0	44748988444133
20	0	LUNG	0	0	0	0	1	0	47102786735973
21	0	CRC	1	0	0	0	0	0	49962606372676
22	1	LUNG	1	0	0	0	0	0	51058596169791
23	0	KIDNEY	1	0	0	0	0	0	52301684229169
24	1	OTHER	0	0	0	0	1	1	53251588928853
25	0	MELANOMA	0	0	0	0	0	0	54279040730285
26	0	MELANOMA	1	0	0	0	0	0	54630095359929
27	0	LUNG	0	0	1	0	0	0	55027349378995
28	0	LUNG	0	0	0	0	1	1	55571581092512
29	0	LUNG	0	0	1	0	0	0	55736153412061
30	0	LUNG	1	0	0	0	0	0	58729738707639
31	1	UCC	0	0	0	1	0	0	60673757709596
32	1	BREAST	0	0	0	0	1	0	61569363444944
33	1	MELANOMA	1	0	0	0	0	0	62844259353014
34	1	KIDNEY	0	0	0	0	1	1	64363929804192
35	1	MELANOMA	0	0	0	0	1	0	67404334189895
36	0	LUNG	1	0	0	0	0	0	68823183536281
37	0	LUNG	0	1	0	0	0	0	72141324360413
38	0	LUNG	0	1	0	1	0	0	72802353357964
39	0	LUNG	0	0	0	0	1	0	73263837451093
40	0	BREAST	0	0	1	0	0	0	74150394793337
41	1	MELANOMA	0	0	0	0	1	1	76249196707800
42	0	CRC	0	0	1	0	0	0	81317475575939
43	1	CRC	0	0	0	0	1	0	82053687991515
44	1	CRC	0	0	0	0	1	0	82824826237264
45	0	LUNG	0	0	1	0	0	0	84130237632218
46	0	LUNG	0	0	0	1	0	0	85781270615017
47	1	CRC	0	0	1	0	0	0	85912385412946
48	0	MELANOMA	0	0	0	1	0	0	86448849596684
49	0	LUNG	0	0	0	1	0	0	87376552544175
50	1	LUNG	0	0	0	0	1	0	91086269541747
51	0	KIDNEY	0	0	0	1	0	0	92626878223439
52	1	MELANOMA	1	0	0	0	0	0	92997493950219
53	1	LUNG	0	1	0	0	0	0	94314163475804
54	0	LUNG	1	0	0	0	0	0	95782671781057
55	1	LUNG	1	0	0	0	0	0	97878849077436
56	1	BREAST	0	0	0	0	1	0	98060228544573
57	1	MELANOMA	1	0	0	0	0	0	98996873508942
58	1	LUNG	1	0	0	0	0	0	99893286596735
59	1	MELANOMA	1	0	0	0	0	0	1.00E+14
60	1	MELANOMA	0	1	1	0	0	0	1.02E+14
61	0	BREAST	0	1	0	0	0	0	1.04E+14
62	0	BREAST	0	0	0	0	1	0	1.05E+14
63	0	CRC	0	1	0	0	0	0	1.06E+14
64	0	LUNG	1	0	1	0	0	0	1.06E+14
65	1	LUNG	1	0	0	0	0	0	1.07E+14
66	1	MELANOMA	1	0	0	0	0	0	1.10E+14
67	2	CRC	1	0	0	0	0	0	1.11E+14
68	0	LUNG	0	0	1	0	0	0	1.12E+14
69	1	LUNG	0	0	0	1	0	0	1.15E+14
70	2	BREAST	1	0	0	0	0	1	1.15E+14
71	0	CRC	0	0	1	0	0	1	1.15E+14
72	0	LUNG	0	0	0	0	1	0	1.20E+14
73	0	BREAST	1	0	0	0	0	0	1.20E+14
74	0	LUNG	0	0	0	0	1	0	1.25E+14
75	1	BREAST	1	0	1	0	0	0	1.27E+14
76	0	LUNG	0	1	0	0	0	0	1.29E+14
77	1	CRC	1	0	0	0	0	0	1.29E+14
78	0	KIDNEY	1	0	0	0	0	0	1.40E+14
79	0	OTHER	1	0	0	0	0	0	1.41E+14
80	1	MELANOMA	0	0	1	0	0	0	1.42E+14
81	0	LUNG	1	0	0	0	0	0	1.47E+14
82	0	LUNG	1	0	0	0	0	0	1.53E+14
83	0	CRC	1	0	0	0	0	0	1.54E+14
84	1	BREAST	0	0	0	0	1	0	1.56E+14
85	1	BREAST	0	0	0	0	1	1	1.57E+14
86	1	MELANOMA	0	0	0	0	1	0	1.59E+14
87	1	BREAST	0	0	0	0	0	1	1.59E+14
88	1	LUNG	0	0	0	0	1	1	1.59E+14
89	1	BREAST	0	1	0	0	0	0	1.63E+14
90	0	LUNG	1	0	0	0	0	0	1.63E+14
91	0	LUNG	0	0	0	1	0	0	1.63E+14
92	0	OTHER	0	0	0	0	1	0	1.66E+14
93	0	LUNG	1	0	0	0	0	0	1.69E+14
94	0	MELANOMA	0	0	1	0	0	0	1.70E+14
95	0	LUNG	1	0	0	0	0	0	1.72E+14
96	0	LUNG	0	1	0	1	0	0	1.72E+14
97	1	CRC	0	0	0	0	0	0	1.74E+14
98	1	BREAST	0	0	1	0	0	0	1.75E+14
99	-1	LUNG	1	0	0	0	0	0	1.79E+14
100	0	MELANOMA	1	0	0	0	0	0	1.79E+14
101	1	GYNE	0	1	0	0	0	0	1.80E+14
102	0	UCC	0	1	0	0	0	0	1.89E+14
103	1	LUNG	0	1	0	1	0	0	1.89E+14
104	0	CRC	0	0	0	0	1	0	1.91E+14
105	0	LUNG	1	0	0	0	0	0	1.92E+14
106	1	LUNG	1	0	0	0	0	0	1.93E+14
107	0	LUNG	1	0	0	0	0	0	1.95E+14
108	0	CRC	1	0	0	0	0	0	1.97E+14
109	1	UCC	0	1	0	0	0	0	2.01E+14
110	0	BREAST	0	0	0	0	1	0	2.02E+14
111	2	LUNG	1	0	0	0	0	0	2.02E+14
112	1	BREAST	0	0	0	0	1	1	2.02E+14
113	0	MELANOMA	0	1	0	0	0	0	2.03E+14
114	1	LUNG	0	1	1	0	0	0	2.03E+14
115	1	BREAST	0	1	0	1	0	0	2.06E+14
116	1	MELANOMA	0	0	1	0	0	0	2.07E+14
117	1	KIDNEY	0	1	0	0	0	0	2.10E+14
118	1	BREAST	0	1	0	0	0	0	2.11E+14
119	1	MELANOMA	1	0	0	0	0	0	2.11E+14
120	-1	BREAST	0	0	1	0	0	0	2.13E+14
121	1	LUNG	0	0	0	0	1	0	2.14E+14
122	1	LUNG	1	0	0	0	0	0	2.15E+14
123	1	CRC	0	0	0	0	1	0	2.15E+14
124	0	LUNG	1	0	0	0	0	0	2.18E+14
125	0	LUNG	1	0	0	0	0	0	2.18E+14
126	0	LUNG	0	0	0	1	0	0	2.28E+14
127	1	LUNG	1	0	0	0	0	0	2.37E+14
128	0	LUNG	1	0	0	0	0	0	2.46E+14
129	1	GI_NOS	0	1	0	1	0	0	2.53E+14
130	0	LUNG	0	0	0	1	0	0	2.54E+14
131	0	LUNG	0	0	0	0	1	0	2.60E+14
132	1	GYNE	1	0	0	0	0	0	2.60E+14
133	1	LUNG	1	0	0	0	0	0	2.63E+14
134	0	MELANOMA	1	0	0	0	0	0	2.63E+14
135	1	LUNG	0	0	0	0	1	0	2.64E+14
136	0	BREAST	0	0	0	0	1	0	2.65E+14
137	0	LUNG	0	0	0	0	1	0	2.66E+14
138	1	KIDNEY	0	0	0	0	1	0	2.67E+14
139	0	MELANOMA	1	0	0	0	0	0	2.67E+14
140	0	OTHER	1	0	0	0	0	0	2.72E+14
141	-1	KIDNEY	0	0	0	1	0	1	2.76E+14
142	0	LUNG	0	1	0	0	0	0	2.78E+14
143	0	LUNG	0	1	0	0	0	0	2.79E+14
144	0	MELANOMA	1	0	0	0	0	0	2.81E+14
145	1	MELANOMA	1	0	0	0	0	0	2.81E+14
146	0	MELANOMA	1	0	0	0	0	0	2.82E+14
147	1	MELANOMA	1	0	0	0	0	0	2.87E+14
148	1	CRC	0	1	0	0	0	0	2.91E+14
149	2	MELANOMA	1	0	0	0	0	0	2.92E+14
150	1	CRC	0	0	1	0	0	0	2.93E+14
151	0	LUNG	0	0	0	1	0	0	2.95E+14
152	0	MELANOMA	1	0	0	0	0	0	2.98E+14
153	1	MELANOMA	0	0	0	0	0	0	2.99E+14
154	0	LUNG	1	0	0	0	0	0	2.99E+14
155	1	OTHER	1	0	0	0	0	0	2.99E+14
156	1	CRC	1	0	0	0	0	0	3.00E+14
157	0	OTHER	0	0	0	0	0	1	3.02E+14
158	2	LUNG	0	1	0	0	0	0	3.03E+14
159	0	LUNG	0	0	0	1	0	0	3.04E+14
160	0	LUNG	0	1	0	0	0	0	3.04E+14
161	0	BREAST	0	0	0	0	1	1	3.04E+14
162	1	MELANOMA	0	0	0	0	1	1	3.04E+14
163	1	LUNG	1	0	0	0	0	0	3.06E+14
164	0	LUNG	1	0	0	0	0	0	3.09E+14
165	0	LUNG	1	0	0	0	0	0	3.11E+14
166	1	LUNG	0	0	1	0	0	0	3.17E+14
167	0	LUNG	0	0	0	0	1	1	3.18E+14
168	1	KIDNEY	0	0	0	1	0	0	3.19E+14
169	0	LUNG	0	0	0	0	1	0	3.21E+14
170	1	MELANOMA	1	0	0	0	0	0	3.24E+14
171	1	LUNG	0	0	1	0	0	0	3.25E+14
172	0	KIDNEY	0	0	0	1	0	0	3.26E+14
173	0	BREAST	0	0	0	0	1	0	3.26E+14
174	1	LUNG	0	0	0	0	1	0	3.30E+14
175	0	GYNE	0	0	0	1	0	0	3.30E+14
176	1	LUNG	1	0	0	0	0	0	3.32E+14
177	1	CRC	0	0	0	1	0	0	3.38E+14
178	1	BREAST	0	0	0	1	1	0	3.39E+14
179	0	CRC	0	0	0	0	1	0	3.42E+14
180	0	KIDNEY	0	0	0	1	0	0	3.43E+14
181	0	LUNG	0	0	0	0	0	1	3.44E+14
182	0	BREAST	0	0	0	0	1	0	3.46E+14
183	0	GI_NOS	1	0	0	0	0	0	3.51E+14
184	1	BREAST	0	1	0	0	0	0	3.52E+14
185	0	LUNG	0	0	0	0	1	1	3.53E+14
186	0	LUNG	0	0	1	0	0	0	3.56E+14
187	1	UCC	0	0	1	0	0	0	3.56E+14
188	1	GYNE	0	0	0	0	1	0	3.57E+14
189	0	LUNG	0	0	0	0	1	0	3.58E+14
190	0	MELANOMA	0	0	1	0	0	0	3.64E+14
191	0	LUNG	0	0	0	0	1	0	3.67E+14
192	1	LUNG	1	0	0	0	0	0	3.76E+14
193	0	LUNG	1	0	0	0	0	0	3.79E+14
194	0	LUNG	0	1	0	0	0	0	3.79E+14
195	1	CRC	1	0	0	0	0	0	3.80E+14
196	1	KIDNEY	1	0	0	0	0	0	3.80E+14
197	0	GI_NOS	0	1	0	0	0	0	3.81E+14
198	0	BREAST	0	0	0	0	1	0	3.84E+14
199	0	LUNG	1	0	0	0	0	0	3.85E+14
200	1	UCC	0	0	0	0	1	0	3.86E+14
201	0	OTHER	1	0	0	0	0	0	3.87E+14
202	0	LUNG	1	0	0	0	0	0	3.89E+14
203	0	LUNG	1	0	0	0	0	0	3.91E+14
204	1	GI_NOS	0	1	0	1	0	0	3.95E+14
205	0	LUNG	0	1	0	0	0	0	3.95E+14
206	0	LUNG	1	0	0	0	0	0	4.00E+14
207	0	LUNG	1	0	0	0	0	0	4.01E+14
208	1	LUNG	1	0	0	0	0	0	4.03E+14
209	0	LUNG	0	1	0	0	0	0	4.03E+14
210	0	MELANOMA	1	0	0	0	0	0	4.06E+14
211	0	GYNE	0	0	0	0	1	1	4.11E+14
212	0	LUNG	1	0	0	0	0	0	4.12E+14
213	0	LUNG	0	0	0	0	1	0	4.13E+14
214	1	BREAST	1	1	0	0	0	0	4.14E+14
215	0	GI_NOS	0	0	0	1	0	0	4.15E+14
216	0	LUNG	1	0	0	0	0	0	4.15E+14
217	0	GYNE	1	0	0	0	0	0	4.16E+14
218	0	LUNG	0	0	0	1	1	0	4.21E+14
219	1	MELANOMA	0	0	1	0	0	0	4.21E+14
220	-1	LUNG	0	1	0	0	0	0	4.21E+14
221	-1	LUNG	0	0	0	1	0	0	4.23E+14
222	0	LUNG	0	0	1	0	0	0	4.23E+14
223	0	LUNG	1	0	0	0	0	0	4.23E+14
224	1	MELANOMA	0	0	0	1	0	0	4.25E+14
225	1	OTHER	0	0	0	1	0	0	4.26E+14
226	0	LUNG	0	1	0	0	0	0	4.29E+14
227	0	MELANOMA	0	1	0	0	0	0	4.32E+14
228	1	LUNG	0	0	0	1	0	0	4.34E+14
229	1	BREAST	0	1	1	0	0	0	4.36E+14
230	1	MELANOMA	1	0	0	0	0	0	4.40E+14
231	0	BREAST	1	0	0	0	0	0	4.41E+14
232	0	CRC	1	1	0	0	0	0	4.42E+14
233	0	LUNG	0	1	0	0	0	0	4.44E+14
234	1	LUNG	1	0	1	0	0	0	4.51E+14
235	1	LUNG	0	1	0	1	0	0	4.55E+14
236	-2	GYNE	1	0	0	0	0	0	4.57E+14
237	0	MELANOMA	1	0	0	0	0	0	4.59E+14
238	0	MELANOMA	0	0	1	0	0	0	4.62E+14
239	-1	MELANOMA	0	0	1	0	0	0	4.63E+14
240	0	LUNG	1	0	0	0	0	0	4.66E+14
241	0	MELANOMA	1	0	0	0	0	0	4.67E+14
242	0	MELANOMA	0	0	0	0	1	0	4.70E+14
243	0	LUNG	0	1	0	0	0	0	4.70E+14
244	1	BREAST	0	1	0	1	0	0	4.72E+14
245	1	LUNG	0	0	0	0	1	0	4.72E+14
246	0	LUNG	0	1	0	0	0	0	4.72E+14
247	1	MELANOMA	1	0	0	0	0	0	4.73E+14
248	-1	CRC	1	0	1	0	0	0	4.77E+14
249	1	LUNG	0	1	0	1	0	0	4.77E+14
250	1	BREAST	0	0	0	0	1	1	4.79E+14
251	1	LUNG	0	0	0	0	1	0	4.80E+14
252	1	BREAST	1	0	0	0	0	0	4.86E+14
253	1	LUNG	0	0	0	1	1	0	4.90E+14
254	0	LUNG	1	0	0	0	0	0	4.93E+14
255	0	GI_NOS	0	0	0	0	1	1	4.94E+14
256	0	KIDNEY	0	0	1	0	0	0	4.94E+14
257	0	LUNG	0	0	0	1	0	0	4.99E+14
258	0	MELANOMA	0	0	1	0	0	0	4.99E+14
259	0	OTHER	0	0	0	0	1	0	5.13E+14
260	1	UCC	0	0	1	0	0	0	5.14E+14
261	-1	MELANOMA	1	0	0	0	0	0	5.19E+14
262	0	LUNG	1	0	0	0	0	0	5.21E+14
263	1	CRC	1	1	0	0	0	0	5.28E+14
264	1	KIDNEY	0	0	0	1	0	0	5.31E+14
265	0	LUNG	0	0	0	0	1	1	5.33E+14
266	0	LUNG	0	1	0	0	0	0	5.34E+14
267	1	LUNG	0	1	0	1	0	0	5.35E+14
268	0	LUNG	1	1	0	0	0	0	5.36E+14
269	0	LUNG	0	1	0	0	0	0	5.36E+14
270	0	LUNG	0	1	0	0	0	0	5.37E+14
271	0	GYNE	0	0	0	1	0	0	5.39E+14
272	0	LUNG	0	0	0	0	1	0	5.40E+14
273	0	BREAST	0	1	0	0	0	0	5.45E+14
274	0	LUNG	1	0	0	0	0	0	5.47E+14
275	1	LUNG	0	0	0	0	0	0	5.51E+14
276	1	GYNE	1	0	0	0	0	0	5.51E+14
277	0	LUNG	0	0	0	0	1	0	5.53E+14
278	0	LUNG	0	0	0	0	1	0	5.55E+14
279	1	BREAST	0	0	0	0	1	0	5.59E+14
280	0	BREAST	0	1	0	0	0	0	5.59E+14
281	1	CRC	0	0	1	0	0	0	5.59E+14
282	-1	LUNG	1	0	0	0	0	0	5.60E+14
283	0	LUNG	0	0	0	0	1	0	5.61E+14
284	0	LUNG	1	0	0	0	0	0	5.63E+14
285	0	LUNG	1	0	0	0	0	0	5.69E+14
286	0	LUNG	0	0	0	0	1	0	5.73E+14
287	0	GI_NOS	0	0	0	0	1	0	5.73E+14
288	1	CRC	0	0	0	0	1	0	5.77E+14
289	1	LUNG	0	0	0	0	1	0	5.77E+14
290	0	LUNG	0	0	0	0	1	0	5.81E+14
291	1	UCC	1	0	0	0	0	0	5.82E+14
292	0	LUNG	0	0	0	0	1	0	5.93E+14
293	0	LUNG	0	0	0	0	1	0	5.93E+14
294	0	LUNG	0	0	0	0	1	0	5.95E+14
295	1	KIDNEY	0	0	0	0	1	0	5.96E+14
296	1	OTHER	1	0	0	0	0	0	5.98E+14
297	0	LUNG	0	0	0	0	1	0	5.99E+14
298	0	BREAST	0	1	0	1	0	0	6.00E+14
299	1	MELANOMA	0	0	0	0	1	1	6.02E+14
300	0	MELANOMA	0	0	1	0	0	0	6.04E+14
301	1	OTHER	1	0	0	0	0	1	6.04E+14
302	1	LUNG	0	0	0	0	1	0	6.05E+14
303	0	GI_NOS	0	0	0	0	1	0	6.08E+14
304	1	LUNG	1	1	0	0	0	0	6.09E+14
305	0	GYNE	0	0	0	1	0	1	6.14E+14
306	0	LUNG	0	0	0	1	0	0	6.14E+14
307	0	LUNG	0	0	0	0	1	0	6.16E+14
308	1	LUNG	1	0	0	0	0	0	6.16E+14
309	0	LUNG	0	0	0	0	0	1	6.17E+14
310	0	LUNG	1	1	0	0	0	0	6.19E+14
311	1	BREAST	1	0	0	0	0	0	6.19E+14
312	0	BREAST	0	0	0	0	1	0	6.21E+14
313	1	KIDNEY	0	0	0	0	1	0	6.23E+14
314	0	LUNG	0	0	0	0	1	0	6.23E+14
315	1	BREAST	0	0	0	0	1	1	6.24E+14
316	0	MELANOMA	1	1	1	0	0	0	6.25E+14
317	1	GYNE	1	0	0	0	0	0	6.29E+14
318	1	KIDNEY	0	0	0	0	1	0	6.31E+14
319	1	MELANOMA	0	1	0	0	0	0	6.34E+14
320	1	BREAST	0	0	0	0	1	0	6.34E+14
321	1	BREAST	1	0	0	0	0	0	6.38E+14
322	0	CRC	0	0	0	1	0	0	6.40E+14
323	1	LUNG	0	0	0	1	0	1	6.41E+14
324	1	BREAST	0	0	0	0	1	0	6.41E+14
325	0	LUNG	0	1	0	0	0	0	6.43E+14
326	0	LUNG	0	0	0	0	1	0	6.44E+14
327	1	BREAST	0	0	1	0	0	0	6.45E+14
328	0	LUNG	1	0	0	0	0	0	6.49E+14
329	0	MELANOMA	0	0	0	1	0	0	6.54E+14
330	0	LUNG	0	0	1	0	0	0	6.54E+14
331	1	LUNG	0	0	1	0	0	0	6.55E+14
332	0	LUNG	1	0	0	0	0	0	6.56E+14
333	1	BREAST	0	0	0	1	0	0	6.57E+14
334	1	OTHER	1	0	0	0	0	0	6.62E+14
335	1	LUNG	1	0	0	0	0	0	6.67E+14
336	0	CRC	1	0	0	0	0	0	6.68E+14
337	0	UCC	1	0	0	0	0	0	6.74E+14
338	1	LUNG	0	0	1	0	0	0	6.77E+14
339	0	BREAST	0	0	0	1	0	0	6.79E+14
340	0	LUNG	1	0	0	0	0	0	6.81E+14
341	1	LUNG	0	0	0	0	1	0	6.82E+14
342	1	LUNG	0	0	0	1	0	0	6.82E+14
343	0	GI_NOS	0	0	0	0	1	0	6.85E+14
344	0	LUNG	1	0	0	0	0	0	6.85E+14
345	0	GI_NOS	0	0	0	0	1	1	6.87E+14
346	1	MELANOMA	0	0	1	0	0	0	6.88E+14
347	0	MELANOMA	1	0	0	0	0	0	6.88E+14
348	1	LUNG	0	1	0	0	0	0	6.88E+14
349	0	LUNG	0	0	0	0	1	0	6.89E+14
350	0	LUNG	0	0	0	0	1	0	6.89E+14
351	0	OTHER	0	1	1	0	0	0	6.91E+14
352	0	LUNG	0	0	0	0	1	0	6.92E+14
353	0	OTHER	0	0	0	1	0	0	6.98E+14
354	1	UCC	0	0	0	0	1	1	7.03E+14
355	1	BREAST	0	0	0	0	1	0	7.05E+14
356	0	BREAST	0	1	1	0	0	0	7.05E+14
357	1	LUNG	0	0	0	0	1	0	7.06E+14
358	0	LUNG	0	0	0	0	1	0	7.09E+14
359	0	LUNG	1	0	0	0	0	0	7.11E+14
360	1	GYNE	0	0	0	0	1	0	7.12E+14
361	0	MELANOMA	0	1	0	0	0	0	7.16E+14
362	0	LUNG	1	0	0	0	0	0	7.19E+14
363	0	LUNG	1	0	0	0	0	0	7.20E+14
364	0	BREAST	0	0	0	0	1	0	7.21E+14
365	0	MELANOMA	0	1	1	0	0	0	7.21E+14
366	0	OTHER	0	0	0	0	0	1	7.22E+14
367	0	LUNG	1	0	0	0	0	0	7.24E+14
368	0	BREAST	1	0	0	0	0	0	7.26E+14
369	0	LUNG	0	0	0	0	1	0	7.27E+14
370	0	LUNG	0	1	1	0	0	0	7.29E+14
371	1	BREAST	0	0	0	0	1	0	7.29E+14
372	1	BREAST	0	0	0	0	1	0	7.31E+14
373	0	LUNG	0	0	0	1	0	0	7.34E+14
374	0	LUNG	0	0	0	0	1	0	7.34E+14
375	1	LUNG	1	0	0	0	0	0	7.35E+14
376	0	LUNG	0	0	0	0	1	1	7.37E+14
377	1	GYNE	0	1	1	0	0	0	7.39E+14
378	0	MELANOMA	0	0	1	0	0	0	7.43E+14
379	0	BREAST	1	0	0	0	0	1	7.43E+14
380	0	CRC	0	0	0	0	1	0	7.47E+14
381	1	LUNG	0	0	0	0	1	0	7.48E+14
382	0	LUNG	1	1	0	0	0	0	7.49E+14
383	0	LUNG	1	0	0	0	0	0	7.51E+14
384	1	BREAST	0	1	0	1	0	0	7.52E+14
385	0	MELANOMA	0	1	0	0	0	0	7.53E+14
386	0	KIDNEY	0	0	0	1	0	0	7.58E+14
387	1	OTHER	0	0	0	0	1	0	7.60E+14
388	0	LUNG	0	0	0	0	1	0	7.62E+14
389	0	LUNG	0	0	0	0	1	0	7.62E+14
390	1	MELANOMA	1	0	0	0	0	0	7.65E+14
391	1	MELANOMA	1	0	1	0	0	1	7.68E+14
392	0	KIDNEY	1	0	0	0	0	0	7.69E+14
393	0	MELANOMA	0	0	0	1	0	0	7.69E+14
394	0	LUNG	1	0	0	0	0	0	7.70E+14
395	0	CRC	0	0	0	0	1	0	7.74E+14
396	0	LUNG	0	1	0	0	0	1	7.75E+14
397	1	LUNG	0	1	0	1	0	0	7.78E+14
398	-1	MELANOMA	0	1	0	0	0	0	7.78E+14
399	0	LUNG	0	0	0	0	1	0	7.79E+14
400	0	MELANOMA	0	0	0	0	1	0	7.79E+14
401	-1	LUNG	0	0	0	1	0	0	7.80E+14
402	0	LUNG	0	0	1	0	0	0	7.83E+14
403	0	LUNG	0	1	0	0	0	0	7.89E+14
404	1	CRC	1	0	0	0	0	0	7.96E+14
405	-1	MELANOMA	0	0	1	0	0	0	7.97E+14
406	0	MELANOMA	0	0	0	0	1	0	7.98E+14
407	1	LUNG	0	1	0	0	0	0	7.99E+14
408	1	OTHER	0	1	0	0	0	0	8.05E+14
409	0	GI_NOS	1	0	0	0	0	0	8.08E+14
410	0	MELANOMA	1	0	0	0	0	0	8.08E+14
411	0	CRC	0	0	0	0	1	0	8.09E+14
412	0	LUNG	0	1	0	0	0	0	8.12E+14
413	1	CRC	0	0	0	0	1	0	8.13E+14
414	0	LUNG	0	0	0	1	0	0	8.19E+14
415	1	MELANOMA	1	0	0	0	0	0	8.21E+14
416	0	MELANOMA	0	0	0	0	1	0	8.24E+14
417	1	MELANOMA	0	0	1	0	0	0	8.25E+14
418	0	GI_NOS	0	0	0	0	1	0	8.33E+14
419	1	CRC	1	0	0	0	1	0	8.34E+14
420	0	MELANOMA	1	0	0	0	0	0	8.35E+14
421	1	LUNG	0	1	0	0	0	0	8.35E+14
422	0	GI_NOS	0	1	0	1	0	0	8.35E+14
423	0	LUNG	1	0	0	0	0	0	8.37E+14
424	0	CRC	0	0	0	0	1	0	8.38E+14
425	0	LUNG	1	0	1	0	0	0	8.38E+14
426	0	LUNG	0	1	0	0	0	0	8.39E+14
427	1	LUNG	0	1	0	1	0	0	8.41E+14
428	0	LUNG	0	0	0	1	0	1	8.42E+14
429	0	CRC	0	0	0	0	1	1	8.49E+14
430	0	OTHER	0	0	1	0	0	0	8.50E+14
431	1	GI_NOS	0	0	0	1	0	0	8.52E+14
432	0	LUNG	1	0	0	0	0	0	8.58E+14
433	1	LUNG	0	0	0	1	0	0	8.61E+14
434	0	MELANOMA	1	1	0	0	0	0	8.62E+14
435	1	LUNG	0	1	0	0	0	0	8.64E+14
436	1	MELANOMA	0	0	0	0	1	1	8.65E+14
437	0	LUNG	0	0	0	0	1	0	8.66E+14
438	0	LUNG	1	0	0	0	0	0	8.68E+14
439	1	MELANOMA	1	0	0	0	0	0	8.68E+14
440	-2	LUNG	0	1	0	0	0	0	8.70E+14
441	1	UCC	0	0	0	0	1	0	8.73E+14
442	1	CRC	1	0	0	0	0	0	8.76E+14
443	0	LUNG	1	0	0	0	0	0	8.76E+14
444	1	GI_NOS	0	0	0	0	1	0	8.82E+14
445	1	BREAST	0	1	0	0	0	0	8.83E+14
446	0	MELANOMA	0	0	1	0	0	1	8.86E+14
447	0	LUNG	0	0	0	0	1	0	8.87E+14
448	0	UCC	0	0	1	0	0	0	8.87E+14
449	0	GI_NOS	1	0	0	0	0	0	8.88E+14
450	1	LUNG	0	0	0	0	1	0	8.88E+14
451	1	MELANOMA	0	0	1	0	0	0	8.90E+14
452	1	BREAST	0	1	0	0	0	0	8.90E+14
453	0	BREAST	1	0	0	0	0	0	8.90E+14
454	1	MELANOMA	1	0	0	0	0	0	8.97E+14
455	0	LUNG	1	0	0	0	0	0	8.99E+14
456	1	MELANOMA	1	0	0	0	0	0	9.01E+14
457	0	MELANOMA	0	0	1	0	0	0	9.04E+14
458	1	CRC	0	1	1	0	0	0	9.04E+14
459	-1	LUNG	1	0	0	0	0	0	9.08E+14
460	0	LUNG	1	0	0	0	0	0	9.09E+14
461	0	BREAST	0	1	0	1	0	0	9.11E+14
462	1	KIDNEY	0	0	0	0	0	1	9.11E+14
463	1	GI_NOS	0	0	0	0	1	0	9.14E+14
464	0	LUNG	1	0	0	0	0	0	9.15E+14
465	0	LUNG	1	0	0	0	0	0	9.19E+14
466	0	CRC	1	1	0	0	0	0	9.21E+14
467	0	LUNG	0	1	0	1	0	0	9.22E+14
468	1	MELANOMA	1	0	0	0	0	0	9.24E+14
469	1	GYNE	0	0	0	0	1	0	9.26E+14
470	1	LUNG	1	0	0	0	0	1	9.30E+14
471	1	LUNG	0	0	0	0	1	1	9.32E+14
472	1	BREAST	0	0	0	1	0	0	9.34E+14
473	0	LUNG	1	0	0	0	0	0	9.37E+14
474	0	LUNG	1	0	0	0	0	0	9.37E+14
475	1	LUNG	1	0	0	0	0	0	9.37E+14
476	-1	MELANOMA	1	0	0	0	0	0	9.38E+14
477	0	LUNG	0	1	0	0	0	1	9.39E+14
478	0	MELANOMA	1	0	0	0	0	0	9.41E+14
479	1	MELANOMA	1	0	0	0	0	0	9.45E+14
480	1	OTHER	0	0	0	0	1	0	9.46E+14
481	1	UCC	0	0	0	1	0	0	9.49E+14
482	0	GYNE	0	0	0	0	1	0	9.51E+14
483	1	MELANOMA	1	0	1	0	0	0	9.51E+14
484	1	LUNG	0	1	0	0	0	0	9.57E+14
485	1	LUNG	0	0	0	1	0	0	9.58E+14
486	1	CRC	0	0	0	1	0	0	9.60E+14
487	0	LUNG	0	0	0	0	1	1	9.61E+14
488	0	BREAST	0	0	0	0	1	0	9.61E+14
489	0	LUNG	1	0	0	0	0	0	9.61E+14
490	0	LUNG	0	0	0	0	1	0	9.62E+14
491	0	LUNG	0	0	0	0	1	0	9.63E+14
492	1	BREAST	0	0	0	0	1	0	9.65E+14
493	1	MELANOMA	1	0	1	0	0	0	9.65E+14
494	1	LUNG	1	0	0	0	0	0	9.65E+14
495	1	LUNG	0	1	0	0	0	0	9.67E+14
496	0	LUNG	0	0	0	0	1	1	9.69E+14
497	0	LUNG	0	0	0	1	0	0	9.72E+14
498	0	LUNG	1	0	0	0	0	0	9.75E+14
499	0	KIDNEY	1	0	0	0	0	0	9.76E+14
500	0	LUNG	0	0	0	1	0	0	9.77E+14
501	1	LUNG	1	0	0	0	0	0	9.77E+14
502	-1	LUNG	1	0	0	0	0	0	9.81E+14
503	1	LUNG	1	0	1	0	0	0	9.81E+14
504	0	MELANOMA	1	0	0	0	0	0	9.86E+14
505	1	GYNE	0	1	0	0	0	0	9.86E+14
506	1	OTHER	1	0	0	0	0	0	9.87E+14
507	0	BREAST	0	0	0	0	1	0	9.87E+14
508	1	MELANOMA	0	0	0	0	1	1	9.88E+14
509	1	LUNG	0	1	0	0	0	0	9.89E+14
510	0	LUNG	0	0	0	1	0	0	9.92E+14
511	2	LUNG	0	0	1	0	0	0	9.95E+14
