# Supplementary material for: Neuroanatomical location of brain metastases from solid tumours based on pathology: An analysis of 511 patients with a comparison to the provided clinical history
Source: PLoS One. 2023 Nov 9;18(11):e0294154. doi: 10.1371/journal.pone.0294154 (PMC10635465; doi:10.1371/journal.pone.0294154)
Supplement: S2 File — (ODT) [file pone.0294154.s002.odt]

# Appendices
### Appendix A
Diagnostic Codes and Text
Diagnostic code
Text
ndx01
glioblastoma
ndx02
anaplastic astrocytoma
ndx03
astrocytoma
ndx04
anaplastic oligodendroglioma
ndx05
oligodendroglioma
ndx06
Anaplastic ganglioglioma
ndx07
Medulloblastoma
ndx08
ganglioglioma
ndx09
Mixed glioneuronal tumour
ndx09
Mixed glioneuronal tumor
ndx10
gliosarcoma
ndx11
Glioneuronal tumour with neuropil islands
ndx11
Glioneuronal tumor with neuropil islands
ndx12
Glioneurocytoma
ndx13
Central neurocytoma
ndx14
astrocytic tumour
ndx15
Hemangiopericytoma
ndx16
Anaplastic hemangiopericytoma
ndx17
anaplastic gangliocytic tumour
ndx17
anaplastic gangliocytic tumor
ndx18
Dysplastic gangliocytoma
ndx18
dysplastic cerebellar gangliocytoma
ndx18
Lhermitte-Duclos disease
ndx19
Pleomorphic xanthoastrocytoma
ndx20
Xanthoastrocytoma
ndx22
oligoastrocytoma
ndx23
dysembryoplastic neuroepithelial tumour
ndx23
dysembryoplastic neuroepithelial tumor
ndx24
Subependymoma
ndx25
Ependymoma
ndx26
pilocytic astrocytoma
ndx27
liponeurocytoma
ndx28
Craniopharyngioma
ndx29
gliosis
ndx30
Glioma
ndx31
Pineoblastoma
ndx32
Pineal parenchymal tumor
ndx32
Pineal parenchymal tumour
ndx33
Pineocytoma
ndx34
Germinoma
ndx35
Dysgerminoma
ndx36
Primitive neuroectodermal tumour
ndx36
Primitive neuroectodermal tumor
ndx37
cerebral neuroblastoma
ndx38
Low grade glioneurocytic tumour
ndx38
Low grade glioneurocytic tumor
ndx39
pituicytoma
ndx40
Gangliocytoma
ndx41
hemangioblastoma
ndx42
rosetting glioneuronal tumour
ndx42
rosetting glioneuronal tumor
ndx43
Multinodular and vacuolating neuronal tumour with associated focal cortical dysplasia
ndx43
Multinodular and vacuolating neuronal tumor with associated focal cortical dysplasia
ndx44
glioneuronal papillary tumour
ndx44
glioneuronal papillary tumor
ndx46
Choroid plexus papilloma
ndx47
Chordoma
ndx48
Cavernous hemangioma
ndx48
cavernous angioma
ndx49
Inverted papilloma
ndx50
aneurysmal bone cyst
ndx52
neuroepithelial cyst
ndx53
encephalocele
ndx54
Rathke cleft cyst
ndx54
Rathke's cleft cyst
ndx54
Rathke's type cyst
ndx54
Rathke's cyst
ndx54
cyst (consistent with Rathke type)
ndx54
Rathke cyst
ndx55
colloid cyst
ndx55
Neuroepithelial (colloid type) cyst
ndx56
Dermoid cyst
ndx57
Epidermoid cyst
ndx58
abscess
ndx59
subdural empyema
ndx60
cerebral toxoplasmosis
ndx61
Aspergillus
ndx65
primary angitis
ndx66
CAPNON
ndx66
calcifying pseudoneoplasm of the neuraxis
ndx67
sarcoid
ndx68
Lymphocytic hypophysitis
ndx69
Giant cell tumour of bone
ndx70
meningioma
ndx70
meninigioma
ndx70
Menginioma
ndx71
schwannoma
ndx72
Pituitary adenoma
ndx73
Pituitary microadenoma
ndx80
Progressive multifocal leukencephalopathy
ndx80
progressive multifocal leukoencephalopathy
ndx81
Arteriovenous malformation
ndx82
vascular malformation
ndx83
Spongiform encephalopathy
ndx83
Creutzfeldt-Jakob disease
ndx84
demyelinating plaque
ndx90
Diffuse B-cell large cell lymphoma
ndx90
Diffuse large B-cell lymphoma
ndx90
Diffuse large cell high grade lymphoma, most likely B-cell type
ndx90
Diffuse B-cell lymphoma, large cell
ndx90
Diffuse Large B cell lymphoma
ndx130
Atherosclerotic plaque
ndx130
atheromatous plaque
ndx141
subdural hematoma
ndx141
subdural hemorrhage
ndx142
intracerebral hematoma
ndx142
Intracerebral hemorrhage
ndx143
cerebellar hemorrhage
ndx144
Acute cerebral hemorrhage
ndx145
Acute hemorrhage
ndx146
epidural hematoma
ndx146
epidural hemorrhage
ndx147
Hemorrhage, recent
ndx148
subarachnoid hemorrhage
ndx148
subarachnoid hematoma
ndx149
Brain with hemorrhagic infarction
ndx150
subdural membrane
ndx175
Platelet fibrin thrombus, mixed type
ndx175
Red cell rich, mixed thrombus
ndx176
Platelet fibrin thrombus, red cell rich
ndx176
Platelet fibrin thrombi admixed with red blood cells
ndx176
thrombus, red blood cell rich
ndx177
Red blood cell and fibrin aggregates, consistent with thrombosis
ndx177
Red blood cell and fibrin aggregates, compatible with thrombosis
ndx177
Fibrin and red blood cell aggregates, compatible with thrombosis
ndx177
Fibrin and red blood cell aggregates, consistent with thrombosis
ndx178
thrombus
ndx178
thrombosis
ndx178
clot
ndx179
hematoma
ndx179
hemorrhage
ndx179
hemorrhagic tissue
ndx180
Normal anterior pituitary gland
ndx180
Normal pituitary
ndx181
Normal cortex
ndx182
Normal brain
ndx190
no features of a specific infectious process or neoplastic process
ndx190
no features diagnostic of neoplasm or primary inflammation
dx02
adenocarcinoma
dx03
squamous carcinoma
dx03
squamous cell carcinoma
dx04
small cell carcinoma
dx04
small cell type carcinoma
dx04
small cell neuroendocrine carcinoma
dx05
non-small cell carcinoma
dx05
non small cell carcinoma
dx05
nonsmall cell carcinoma
dx05
non-small cell type of carcinoma
dx06
large cell neuroendocrine carcinoma
dx07
atypical carcinoid
dx08
typical carcinoid
dx08
carcinoid
dx08
neuroendocrine tumor
dx09
Atypical mesothelial hyperplasia
dx10
mesothelioma
dx15
Atypical glandular proliferation
dx15
Atypical adenomatous hyperplasia
dx15
atypical alveolar hyperplasia
dx15
atypical alveolar cells
dx15
atypical bronchioalveolar proliferation
dx20
malignant
dx20
malignant tumor
dx20
malignant tumour
dx20
malignant neoplasm
dx20
consistent with malignancy
dx20
Poorly differentiated neoplasm
dx20
Poorly differentiated malignancy
dx20
Malignant epithelial neoplasm
dx20
MALIGNANT GLANDS SEEN
dx20
Malignant glandular neoplasm
dx20
Myxoid neoplasm
dx20
Mucinous neoplasm
dx20
Invasive Epitheloid neoplasm
dx20
Positive for epithelial neoplasm
dx21
LYMPHOPROLIFERATIVE DISORDER
dx21
lymphoproliferative process
dx21
chronic lymphocytic leukemia
dx21
monotonous lymphoid infiltrate
dx21
Atypical lymphoid aggregate
dx21
Atypical lymphoid infiltrate
dx21
suggestive of lymphocytic proliferation
dx21
suspicious for lymphoplasmacytic proliferative disorder
dx21
Dense lymphocytic infiltrative proliferation
dx22
lymphoma
dx23
sarcoma
dx23
sarcoma,
dx25
Soft tissue neoplasm
dx25
spindle cell lesion
dx25
Spindle cell neoplasm
dx27
suspect for neoplasm
dx27
atypical cells identified
dx27
atypical cells present
dx27
Few atypical cells
dx27
atypical but degenerated cells
dx27
atypical, but degenerated cells
dx27
atypical degenerated group of cells
dx27
atypical epithelioid cells
dx27
Atypical epithelial cells
dx27
Atypical alveolar epithelial cells
dx27
atypical glands
dx27
atypical cell
dx27
atypical single cells
dx27
Atypical small cells
dx27
atypical small/medium epithelial cells
dx27
Atypical infiltrate
dx27
Atypical glandular epithelium
dx27
Atypical glandular cells
dx27
Atypical respiratory cells
dx27
Atypical bronchial cells
dx27
Atypical squamous cell
dx27
atypical keratinized squamous cells
dx27
Atypical squamous epithelial
dx27
Atypical squamous epithelium
dx27
atypical squamoid cells
dx27
atypical squamous metaplastic cells
dx27
atypical bronchioalveolar lining cells
dx27
atypical group of cells
dx27
atypical large epithelial cells
dx27
atypical scanty material with cells
dx27
minimal cytologic atypia
dx27
abnormal cells
dx27
suspicious for a neoplasm
dx27
suspicious for malignancy
dx27
suspect for malignancy
dx27
suggestive of malignancy
dx27
cannot rule out malignancy
dx27
Cannot exclude malignancy
dx27
malignancy cannot be excluded
dx27
cannot confidently exclude malignancy
dx27
malignancy not excluded
dx28
Suspicious for a Non-Hodgkin's lymphoma
dx28
Suspicious for non-small cell carcinoma
dx28
Suspicious for non small cell carcinoma
dx28
Suspicious for nonsmall cell carcinoma
dx28
Suspicious for poorly differentiated carcinoma
dx28
Suspicious for small cell carcinoma
dx28
Suspicious for adenocarcinoma
dx28
Suspicious for squamous cell carcinoma
dx28
Suspicious for squamous carcinoma
dx28
Suspicious for lymphoma
dx28
Suspicious for carcinoma
dx29
metastatic
dx29
metastasis
dx40
thymoma
dx41
sclerosing hemangioma
dx41
pneumocytoma
dx50
carcinoma
dx60
necrosis
dx60
necrotic
dx60
necrotizing inflammation
dx65
granulation tissue
dx66
squamous papilloma
dx67
vegetable matter
dx70
Benign.
dx70
Benign Cellular aspirate
dx70
Benign Moderately cellular aspirate
dx70
favour benign
dx70
favor benign
dx70
favour reactive
dx70
favor reactive
dx70
Benign lymph node
dx70
Benign anthracotic lymph node
dx70
Benign, scanty aspirate
dx70
Scantly cellular aspirate consisting of occasional lymphocytes
dx70
Reactive ciliated respiratory and reserve cells present.
dx70
Benign-appearing bronchial tissue
dx70
Benign bronchial tissue
dx70
unremarkable bronchial mucosa
dx70
Benign bronchial mucosa
dx70
benign bronchial epithelium
dx70
Mainly bronchial cells present
dx70
Bronchial mucosa with no pathologic finding
dx70
Benign-appearing respiratory mucosa
dx70
Benign respiratory mucosa
dx70
unremarkable endobronchial tissue
dx70
Unremarkable endobronchial mucosa
dx70
Unremarkable bronchial wall tissue
dx70
Unremarkable tiny fragments of endobronchial mucosa
dx70
BENIGN RESPIRATORY EPITHELIUM
dx70
respiratory epithelium without significant diagnostic abnormality
dx70
Unremarkable fragments of cartilage and endobronchial mucosa
dx70
UNREMARKABLE CARTILAGE AND BRONCHIAL TISSUE
dx70
Benign bronchial wall
dx70
Bronchial mucosa without findings
dx70
Benign chronic inflamed respiratory mucosa
dx70
Benign, chronic inflamed bronchial mucosa
dx70
Benign edematous bronchial tissue
dx70
Edematous bronchial mucosa with no other specific pathology
dx70
benign pulmonary parenchyma
dx70
unremarkable lung parenchyma
dx70
Benign lung tissue
dx70
Benign alveolar lung tissue
dx70
Benign alveolar lung parenchyma
dx70
Benign-appearing lung parenchyma
dx70
Benign lung parenchyma
dx70
Benign parenchymal lung tissue
dx70
Lung parenchymal tissue with no significant histological abnormality
dx70
Bronchial and lung alveolar tissue without specific diagnostic abnormality
dx70
Benign bronchial and alveolar tissue
dx70
Benign bronchial and alveolar lung tissue
dx70
Benign parenchymal lung
dx70
benign lung tissue
dx70
Benign lung and bronchial parenchyma
dx70
Alveolar tissue with no significant findings
dx70
Alveolar lung tissue without diagnostic abnormality
dx70
very small amount of bland epithelium
dx70
BENIGN FIBROADIPOSE TISSUE AND BLOOD
dx70
Alveolar tissue without significant findings
dx70
Mild chronic inflammation, no specific findings
dx70
Minimal chronic inflammation, no other findings
dx70
Reactive bronchial cells
dx70
bronchial cells present in a background of lymphocytes
dx70
lymphoid material with rare anthracotic-laden macrophages
dx70
benign ciliated respiratory cells only
dx71
Organized pneumonia
dx71
Organizing pneumonia
dx71
Bronchopneumonia with focal organization
dx72
granuloma
dx72
GRANULOMMATOUS INFLAMMATION
dx72
epithelioid histiocytes
dx72
suggestive of granulommatous process
dx72
likely a granulommatous process
dx73
Nonspecific scar
dx73
suggestive of scar
dx73
Scarred lung tissue
dx73
Scarred alveolar lung
dx73
scarlike tissue
dx73
Scarring
dx73
Scarred lung
dx73
scar tissue
dx73
Dense scar
dx73
Fibroelastotic scar
dx73
Bland fibrosis
dx74
Hamartoma
dx75
solitary (isolate) fibrous tumour
dx75
solitary fibrous tumour
dx75
solitary fibrous tumor
dx75
solitary/localized fibrous tumor
dx76
pleural plaque
dx77
Langerhans Cell Histiocytosis
dx78
Amyloid
dx79
Mixed population of lymphocytes
dx79
Benign lymphocytes
dx79
Mainly lymphocytes noted
dx79
Benign, consistent with lymph node
dx79
benign mixed lymphocytes
dx79
benign aspirate consisting of occasional lymphocytes
dx79
Normal lymph node elements identified
dx79
benign lymphoid material present
dx79
benign lymph nodal tissue
dx79
Only scant lymphocytes noted
dx79
Benign, reactive lymphoid proliferation
dx79
Lymphocytic infiltrate, favor reactive or inflammatory process
dx79
Lymphocytic infiltrate, favour benign
dx79
Bronchial mucosa showing mild acute and chronic inflammation
dx79
Bronchial mucosa with mild chronic inflammation and some cartilage
dx79
Bronchial mucosa with mild chronic inflammation
dx79
Endobronchial mucosa with mild chronic inflammation
dx79
lung alveolar tissue showing mild chronic inflammation
dx79
Bronchial tissue showing chronic inflammation
dx79
Bronchial tissue showing mild chronic inflammation
dx79
Respiratory mucosa with mild chronic inflammation
dx79
Lung parenchyma with fragment of cartilage and calcification
dx79
Benign-appearing fibroadipose tissue
dx79
Bronchial mucosa with eosinophilia
dx79
Mainly blood with lymphocytes
dx79
lymphocytes intermixed with bronchial cells
dx79
mainly benign lymphoid material
dx79
Mainly lymphocytes are present
dx79
consists of lymphoid material
dx79
Bronchial cells present in a background of lymphocytes
dx79
Benign appearing lymphocytes
dx79
Polymorphous lymphocytes
dx79
mixed population of few lymphocytes present
dx79
Scant lymphocytes present
dx79
scant mixed lymphocytes noted
dx80
No diagnostic abnormality
dx80
No significant pathology
dx80
no specific pathologic diagnosis
dx80
no specific pathological diagnosis
dx80
NO DEFINITE PATHOLOGICAL DIAGNOSIS
dx80
no histopathological abnormality
dx80
no significant abnormality
dx80
No significant findings
dx80
No findings
dx80
no significant pathological abnormality
dx80
No Significant Pathological Changes
dx80
no significant histological abnormality
dx80
No pathologic diagnosis
dx80
no apparent lesional tissue
dx80
no lesional tissue
dx80
without significant pathology
dx80
negative for significant pathology
dx80
without significant histopathologic abnormality
dx87
thyroid transcription factor
dx88
melanoma markers
dx88
melanoma cocktail
dx90
Negative for malignancy
dx90
NEGATIVE for evidence of malignancy
dx90
Negative for malignant cells
dx90
No tumor or malignancy
dx90
No obvious malignant cells
dx90
No definitive malignant cells
dx90
No overtly malignant cells
dx90
No clearly malignant cells
dx90
No viable malignant cells
dx90
No obviously malignant cells
dx90
No malignant cells
dx90
No evidence of definite malignancy
dx90
No malignancy identified
dx90
No malignancy in these biopsies
dx90
No malignancy is seen
dx90
NO EVIDENCE OF MALIGNANCY
dx90
No evidence of dysplasia and malignancy
dx90
No definite evidence of malignancy
dx90
No malignancy is identified
dx90
No evidence of dysplasia or malignancy
dx90
Negative for dysplasia or malignancy
dx90
Negative for dysplasia and malignancy
dx90
no evidence of inflammation, dysplasia or malignancy
dx90
Negative for epithelial malignancy
dx90
Negative for carcinoma
dx91
no obvious epithelial neoplasm identified
dx91
negative for lung tissue or neoplasm
dx91
negative for neoplasia
dx91
No evidence of neoplasia
dx91
no evidence of a tumour
dx91
No tumor present
dx91
No tumor identified
dx91
No tumors identified
dx91
Negative for neoplasm
dx91
No neoplastic tissue
dx91
No evidence of viable neoplasia
dx91
Negative for primary or metastatic malignancy
dx92
No evidence of metastatic malignancy
dx92
No evidence of metastatic disease
dx92
Negative for metastatic malignancy
dx92
No metastatic disease
dx92
no evidence of metastatic malignancy
dx92
no evidence of metastasis
dx92
Negative for metastasis
dx92
Negative for metastatic carcinoma
dx93
No evidence of metastatic or granulomatous disease
dx93
No evidence of granulomatous disease or metastatic malignancy
dx93
Negative for granulomatous disease or metastatic malignancy
dx93
Negative for metastatic malignancy or granulomatous disease
dx94
negative for lymphoma
dx94
negative for lymphoma or neoplasia
dx95
likely not representative
dx95
may not be representative
dx95
may not be a representative tissue
dx95
not representative of the lesion
dx95
Clinical correlation required regarding representation
dx95
? representative
dx95
not a representative sample
dx95
Suboptimal specimen
dx95
Suboptimal for cytological assessment
dx95
Sub-optimal for cytologic interpretation
dx99
Insufficient lymphoid material
dx99
Insufficient lymphoid tissue for cytological interpretation
dx99
Insufficient lymphoid material for cytological interpretation
dx99
Insufficient nodal tissue present
dx99
Insufficient for evaluation
dx99
Inadequate for cytological interpretation
dx99
Insufficient for cytological interpretation
dx99
Unsatisfactory material for cytological interpretation
dx99
Unsatisfactory for proper evaluation
dx99
Unsatisfactory due to insufficient cellularity
dx99
Insufficient due to inadequate cellularity
dx99
Insufficient due to scant cellularity
dx99
Insufficient due to low cellularity
dx99
Insufficient cellular material for proper assessment
dx99
Specimen is insufficient for assessment
dx99
Unsatisfactory because of inadequate cellularity
dx99
Unsatisfactory for examination
dx99
Inadequate material for cytological interpretation
dx99
may not be a representative sample
dx99
unsatisfactory sample
dx99
Insufficient specimen for cytological evaluation
dx99
Insufficient for cytological evaluation
dx99
Unsatisfactory for cytological evaluation
dx99
May not be a representative sample
dx99
not specific
dx99
no specific diagnosis
dx99
Non-diagnostic
dx99
Non diagnostic
dx99
not diagnostic
dx99
nondiagnostic
dx99
Not a diagnostic specimen
dx99
Unsatisfactory.
dx99
Unsatisfactory specimen
dx99
Unsatisfactory for cytological assessment
dx99
Unsatisfactory for cytological interpretation
dx99
Unsatisfactory for cytologic assessment
dx99
Unsatisfactory due to scant cellularity
dx99
not further diagnostic
dx99
MARKEDLY DEGENERATE SAMPLE
dx99
Material not assessable
dx99
Insufficient tissue for pathologic evaluation
dx99
No diagnostic material
dx99
no diagnostic lung tissue
dx99
No viable kidney tissue present
dx99
crushed urothelial tissue
dx99
Scanty crushed tissue
dx99
insufficient for diagnosis
dx99
Insufficient tissue for diagnosis
dx99
Material insufficient
dx99
INSUFFICIENT TISSUE FOR ASSESSMENT
dx99
insufficient material
dx99
Not a sufficient sample
dx99
Inconclusive
dx99
Tissue insufficient
dx99
Tissue did not survive the processing
dx99
No Tissue Material
dx99
No tissue in the specimen
dx99
No tissue is seen at microscopy
dx99
Repeat biopsy may be of value
dx99
Material insufficient for assessment
dx220
from unknown primary
dx230
pulmonary
dx230
lung
dx231
colon
dx231
colonic
dx231
cecum
dx231
rectal
dx231
colorectal
dx232
breast
dx233
urothelial carcinoma
dx233
urothelial cell carcinoma
dx233
transitional cell carcinoma
dx233
bladder
dx234
prostatic
dx234
prostate
dx235
thyroid
dx236
melanoma
dx237
kidney
dx237
renal
dx238
endometrial
dx238
endometrium
dx238
uterus
dx238
uterine
dx239
gallbladder
dx239
biliary
dx240
stomach
dx240
gastric
dx241
esophagus
dx241
esophageal
dx242
skin
dx243
 oral
dx243
larynx
dx243
laryngeal
dx243
tonsilar
dx244
ovarian
dx244
ovary
dx245
small intestinal
dx245
small intestine
dx245
small bowel
dx246
pancreas
dx246
pancreatic
dx247
genitourinary
dx248
GI origin
dx248
gastrointestinal origin
dx248
gastrointestinal tract
dx248
foregut
dx249
cervix
dx249
cervical
dx250
yolk sac tumour
dx250
yolk sac tumor
dx250
endodermal sinus tumour
dx250
endodermal sinus tumor
dx251
embryonal carcinoma
dx252
germ cell tumour
dx252
germ cell tumor

Hierarchy of Diagnoses
Supercedes
Subcedes
Overlap code
Description
dx5
dx4
0
 non-small cell ca OVER small cell carcinoma
dx2
dx5
0
 adenoca OVER NSCLC
dx3
dx5
0
 SCC OVER NSCLC
dx2
dx50
0
 adenoca OVER carcinoma
dx3
dx50
0
 SCC OVER carcinoma
dx4
dx50
0
 SmCC OVER carcinoma
dx5
dx50
0
 NSmCC OVER carcinoma
dx7
dx8
0
 atypical carcinoid OVER typical carcinoid
dx20
dx28
0
 malignant OVER suspicous for X
dx90
dx20
0
 neg for malignant cells OVER malignant cells
dx2
dx20
0
 adenoca OVER malignant
dx3
dx20
0
 SCC OVER mslignant
dx4
dx20
0
 SmCC OVER malignant
dx5
dx20
0
 NSmCC OVER malignant
dx70
dx27
0
 benign/favour reactive OVER atypical
dx92
dx30
0
 neg for met OVER met
dx93
dx30
0
 neg for met+granuloma OVER met
dx93
dx72
0
 neg for met+granuloma OVER granuloma
dx90
dx50
0
 neg for malignancy/carcinoma OVER carcinoma NOS
dx28
dx22
0
 susp for lymphoma OVER lymphoma
dx28
dx2
0
 susp for adenoca OVER adenoca
dx28
dx3
0
 susp for SCC OVER SCC
dx28
dx5
0
 susp for NSCC OVER NSCC
dx28
dx4
0
 susp for SmCC OVER SmCC
dx28
dx50
0
 susp for carcinoma OVER carcinoma NOS
dx28
dx27
0
 susp for X OVER atypical cells/less specific atypical
dx81
dx72
0
 no granuloma OVER granuloma
dx82
dx40
0
 neg for thymoma OVER thymoma
dx94
dx22
0
 neg for lymphoma OVER lymphoma
dx87
dx235
-1
thyroid transcription factor OVER thyroid
dx88
dx236
-1
melanoma markers/melanoma cocktail OVER melanoma
ndx16
ndx15
0
anaplastic hemangiopericytoma OVER hemangiopericytoma
ndx24
ndx25
0
subependymoma OVER ependymoma
ndx06
ndx08
0
anaplastic ganglioglioma OVER ganglioglioma
ndx06
ndx30
0
anaplastic ganglioglioma OVER glioma
ndx08
ndx30
0
ganglioglioma OVER glioma
ndx26
ndx03
0
pilocytic astrocytoma OVER astrocytoma
ndx02
ndx03
0
anaplastic astrocytoma OVER astrocytoma
ndx04
ndx05
0
anaplastic oligodendroglioma OVER oligodendroglioma
ndx04
ndx30
0
anaplastic oligodendroglioma OVER glioma
ndx05
ndx30
0
oligodendroglioma OVER glioma
ndx10
dx23
0
gliosarcoma OVER sarcoma
ndx19
ndx03
0
pleomorphic xanthoastrocytoma OVER astrocytoma
ndx20
ndx03
0
xanthoastrocytoma OVER astrocytoma
ndx22
ndx03
0
oligoastrocytoma OVER astrocytoma
ndx19
ndx20
0
pleomorphic xanthoastrocytoma OVER xanthoastrocytoma

Location Dictionary
Location Category
Description
nlocrt
right
nloclf
left
nloc01
frontal
nloc02
parietal
nloc03
temporal
nloc04
occipital
nloc05
cerebellum
nloc05
cerebellar
nloc06
fronto-temporal
nloc07
fronto-parietal
nloc08
temporo-parietal
nloc09
fronto-ethmoid
nloc10
suprasellar
nloc11
sella
nloc12
pituitary
nloc12
pitiutary
nloc13
CEREBELLOPONTINE ANGLE
nloc13
CAP
nloc13
CP angle
nloc14
dura
nloc15
skull - base
nloc15
skull base
nloc16
posterior fossa
nloc17
medulla
nloc18
pons
nloc19
pineal
nloc20
corpus callosum
nloc21
clivus
nloc22
nasopharyngeal mucosa
nloc23
brainstem
nloc30
ventricle
nloc30
ventricular
nloc33
3rd ventricle
nloc33
third ventricle
nloc34
4th ventricle
nloc34
fourth ventricle
nloc35
intraventricular
nloc38
foramen
nloc40
MCA
nloc40
middle cerebral artery
nloc40
M1
nloc40
M2
nloc41
ICA
nloc41
internal carotid artery
nloc42
basilar artery
nloc42
basilar, clot
nloc42
basilar clot
nloc99
not otherwise specified

### Appendix B
Mutual Exclusive Diagnostic Groups
Brain tumour

ndx01, ndx02, ndx03, ndx04, ndx05, ndx06, ndx07, ndx08, ndx09, ndx10, ndx11, ndx12, ndx13, ndx14, ndx15, ndx16, ndx17, ndx18, ndx19, ndx20, ndx22, ndx23, ndx24, ndx25, ndx26, ndx27, ndx28, ndx30, ndx31, ndx32, ndx33, ndx34, ndx35, ndx36, ndx37, ndx38, ndx39, ndx40, ndx41, ndx42, ndx43, ndx44, ndx70, ndx71, ndx72, ndx73, ndx90
Metastasis

dx02, dx03, dx04, dx05, dx06, dx07, dx10, dx20, dx21, dx22, dx23, dx25, dx28, dx29, dx50, dx77, dx220, dx230, dx231, dx232, dx233, dx234, dx235, dx236, dx237, dx238, dx239, dx240, dx241, dx242, dx243, dx244, dx245, dx246, dx247, dx248, dx249, dx250, dx251, dx252
Other brain lesion

ndx29, ndx46, ndx47, ndx48, ndx49, ndx50, ndx52, ndx53, ndx54, ndx55, ndx56, ndx57, ndx58, ndx59, ndx60, ndx61, ndx65, ndx66, ndx67, ndx68, ndx80, ndx83, ndx84, ndx180, ndx181, ndx182, ndx190
Brain cardiovascular
disease

ndx81, ndx82, ndx130, ndx141, ndx142, ndx143, ndx144, ndx145, ndx146, ndx147, ndx148, ndx149, ndx150, ndx175, ndx176, ndx177, ndx178, ndx179
Miscellaneous

ndx69, dx08, dx09, dx15, dx27, dx40, dx41, dx60, dx65, dx66, dx67, dx70, dx71, dx72, dx73, dx74, dx75, dx76, dx78, dx79, dx80, dx90, dx91, dx92, dx93, dx94, dx95, dx99
